# Supplementary material for: The impact of market integration on arranged marriages in Matlab, Bangladesh
Source: Evol Hum Sci. 2022 Dec 12;5:e5. doi: 10.1017/ehs.2022.54 (PMC10426007; doi:10.1017/ehs.2022.54)
Supplement: Supplementary file 1 [file S2513843X22000548sup.zip]

Archive with 3 entries (3 files):
- S2513843X22000548sup001.r
- S2513843X22000548sup002.pdf
- S2513843X22000548sup003.do
