# Supplementary material for: The impact of market integration on arranged marriages in Matlab, Bangladesh
Source: Evol Hum Sci. 2022 Dec 12;5:e5. doi: 10.1017/ehs.2022.54 (PMC10426007; doi:10.1017/ehs.2022.54)
Supplement: Supplementary file 1 [file S2513843X22000548sup.zip › S2513843X22000548sup001.r]

########################################################
### ARRANGED MARRIAGE ANALYSIS SS AND AEP MAY 2022 #####################
########################################################

##### 0.0 SET UP #####

# 0.1 Packages 
require(dagitty) # DAGS
require(ggplot2) # Ploting
library(haven) # stata data
require(lavaan) # correlation matrix 
library(lmtest) # robust SE
library(sandwich) # robust SE
library(mlogit) # multinomial regression 
require(effects) # predicted probs 
require(tidyverse)

# 0.2 Data 
df <- read_csv("/Users/susieschaffnit/OneDrive - The Pennsylvania State University/Bangladesh Data/Arranged Marriage Paper/Data stuff/ArrangedMarriage_ForR.csv")

# 0.3 re-label a few variables 

df$arranged <- ifelse(df$ar_bi == "Arranged Marriage", 1, 0)
table(df$arranged)
df$arranged <- as.factor(df$arranged)
df$marriage <- ifelse(df$martyp == "Arranged", 2,
                      ifelse(df$martyp == "Arranged/Love", 1, 0))
table(df$marriage)
df$marriage <- as.factor(df$marriage)

# re-lable market integration in line with paper 
df$market <- ifelse(df$fa_ocumi == "Primary food production", "Low",
                      ifelse(df$fa_ocumi == "Non-food production", "Low-Middle",
                             ifelse(df$fa_ocumi == "Business", "Middle-High", "High")))
df$market <- as.factor(df$market)
df$market <- relevel(df$market,
                       ref="Low") 


##### 1.0 DAGS #####

## 1.1 cut down for the DAG 
# just use the high investment and haz for now, run again for other outcomes exposures  

variables <- df[c("ageatmar", "arranged", "relsp", "dowry_log", "fa_ocumi", "hus_ocustat",
              "fa_edu", "edu", "hus_edu")]

# renmame so easier for DAG
names(variables)[1] <- "age"
names(variables)[2] <- "marriage"
names(variables)[3] <- "cousin"
names(variables)[4] <- "dowry"
names(variables)[5] <- "market"
names(variables)[6] <- "husocc"
names(variables)[7] <- "fathedu"
names(variables)[8] <- "dauedu"
names(variables)[9] <- "husedu"

# change cousin, husocc and market to numeric expressions 
table(variables$cousin)
variables$cousin <- ifelse(variables$cousin == "Yes", 1, 0)

table(variables$husocc)
variables$husocc <- ifelse(variables$husocc == "Education-based", 4,
                           ifelse(variables$husocc == "Skilled labor", 3,
                                  ifelse(variables$husocc == "Unskilled labor", 2, 1)))


table(variables$market)
variables$market <- ifelse(variables$market == "Education-based", 4,
                           ifelse(variables$market == "Business", 3,
                                  ifelse(variables$market == "Non-food production", 2, 1)))

# remove NAs
variables <- na.omit(variables) # 1958 to 1052 

# if so rescale continuous variables for correlations (as error if not)
variables$age <- scale(variables$age, center = F)
variables$dowry <- scale(variables$dowry, center = F)
variables$fathedu <- scale(variables$fathedu, center = F)
variables$dauedu <- scale(variables$dauedu, center = F)
variables$husedu <- scale(variables$husedu, center = F)

# define as integers for binary/cat
variables$marriage <- as.integer(variables$marriage)
variables$cousin <- as.integer(variables$cousin)
variables$market <- as.integer(variables$market)
variables$husocc <- as.integer(variables$husocc)


## 1.2 Compute the correlation matrix
corr <- lavCor(variables) #check 0.9+ correlations, will definitely cause issues 
#with multicollinearity

##1.3 first dag

# this is a list of all the relationships of the variables you have 
model <- dagitty("dag { 
                  age -> marriage
                  cousin -> age
                  cousin -> dowry
                  cousin -> marriage
                  dauedu -> age
                  dauedu -> cousin
                  dauedu -> husedu
                  dowry -> marriage
                  fathedu -> dauedu
                  fathedu -> dowry
                  fathedu -> husedu
                  fathedu -> marriage
                  husedu -> cousin
                  husedu -> husocc
                  husocc -> cousin
                  market -> dauedu
                  market -> dowry
                  market -> fathedu
                  market -> husocc
                  market -> marriage
                    }")

# 1.4 plot first DAG 
require(ggdag)
ggdag(model, text_col = "blue", edge_type = "arc",node = T, node_size = 10)+
  theme_dag_blank()

#  1.5 minimally sufficient adjustment set  
  #NOTE: these are the minimum number of things you need to control for 
  #to assess causal relationship between exp and outcome

adjustmentSets(model, exposure="marriage",outcome="husedu") # this is saying the smallest model would look like this

### Prediction set 1 - 
# marriage -> husedu = { cousin, dauedu, fathedu, market } OR { age, cousin, fathedu, market }
# dauedu -> husedu = { fathedu }
# fathedu -> husedu = { market }
# dowry -> husedu =  { cousin, fathedu, market }

### Prediction set 2 
# marriage -> age = {}
# dauedu -> age = { fathedu, market }

### Prediction set 3 
# market -> marriage = {}
# dauedu -> marriage = { fathedu, market }

### Prediction set 4 
# cousin -> marriage = { dauedu, fathedu, market } OR  { dauedu, husedu, market } OR { dauedu, husedu, husocc }

# nb -Textor et al. who designed the package say models with more than 3 aren't robust so you 
# shouldn't base decisions on their estimates - I just follow their advice at only look at 3, 
# because I try not to add too many additional arrows off the back of tests for fear of overfitting

# 1.6 then run to check implied conditional indepndencies
localTests( x=model, data = variables,R=10000, sample.cov=corr,
            sample.nobs=nrow(variables ),
            max.conditioning.variables=3 )
plotLocalTestResults(localTests( model, sample.cov=corr, sample.nobs=nrow(variables ),
                                 max.conditioning.variables=3 ) )

# include: 
# dauedu -> dowry
# dauedu -> husocc
# fathedu -> husocc
# age -> dowry 

# 1.7 next dag 
model <- dagitty("dag { 
                  age -> marriage
                  cousin -> age
                  cousin -> dowry
                  cousin -> marriage
                  dauedu -> age
                  dauedu -> cousin
                  dauedu -> husedu
                  dowry -> marriage
                  fathedu -> dauedu
                  fathedu -> dowry
                  fathedu -> husedu
                  fathedu -> marriage
                  husedu -> cousin
                  husedu -> husocc
                  husocc -> cousin
                  market -> dauedu
                  market -> dowry
                  market -> fathedu
                  market -> husocc
                  market -> marriage
                  dauedu -> dowry
                  dauedu -> husocc
                  fathedu -> husocc
                  age -> dowry 
                 }")

# 1.8 plot DAG  2nd 
require(ggdag)
ggdag(model, text_col = "blue", edge_type = "arc",node = T, node_size = 10)+
  theme_dag_blank()

# 1.10 then run to check implied conditional indepndencies
localTests( x=model, data = variables,R=10000, sample.cov=corr,
            sample.nobs=nrow(variables ),
            max.conditioning.variables=3 ) 
plotLocalTestResults(localTests( model, sample.cov=corr, sample.nobs=nrow(variables ),
                                 max.conditioning.variables=3) )


# to add: 
# fathedu -> age
# market -> age 

# 1.11 third DAG
model <- dagitty("dag { 
                  age -> marriage
                  cousin -> age
                  cousin -> dowry
                  cousin -> marriage
                  dauedu -> age
                  dauedu -> cousin
                  dowry -> marriage
                  fathedu -> dauedu
                  fathedu -> dowry
                  fathedu -> husedu
                  fathedu -> marriage
                  husedu -> cousin
                  husedu -> husocc
                  husocc -> cousin
                  market -> dauedu
                  market -> dowry
                  market -> fathedu
                  market -> husocc
                  dauedu -> husedu 
                  market -> marriage
                  dauedu -> dowry
                  dauedu -> husocc
                  fathedu -> husocc
                  fathedu -> age
                  market -> age 
                  age -> dowry 
                 }")

# 1.12 plot 3rd DAG   
library(ggdag)
ggdag(model, text_col = "blue", edge_type = "arc",node = T, node_size = 10)+
  theme_dag_blank()


# 1.13 then run to check implied conditional interdependencies
localTests( x=model, data = variables,R=10000, sample.cov=corr,
            sample.nobs=nrow(variables ),
            max.conditioning.variables=3 ) 
plotLocalTestResults(localTests( model, sample.cov=corr, sample.nobs=nrow(variables ),
                                 max.conditioning.variables=3) )

#  1.14 final minimally sufficient adjustment set  

adjustmentSets(model, exposure="marriage",outcome="ageatmar") # this is saying the smallest model would look like this

### Prediction set 1 - 
# marriage -> husedu = { cousin, dauedu, fathedu, market } OR { age, cousin, dowry, fathedu, market }
# dauedu -> husedu = { fathedu }
# fathedu -> husedu = { market }
# dowry -> husedu =  { cousin, dauedu, fathedu, market }

### Prediction set 2 
# marriage -> age = { }
# dauedu -> age = { fathedu, market }

### Prediction set 3 
# market -> marriage = {}
# dauedu -> marriage = { fathedu, market }

### Prediction set 4 
# cousin -> marriage = { dauedu, fathedu, market } OR { dauedu, husedu, husocc }

# 1.15 code for figure 1 on daggity.net 
dag {
  bb="-2.721,-3.974,2.572,3.567"
  "Age at marriage" [pos="-2.221,1.017"]
  "Cousin marriage" [pos="1.054,0.076"]
  "Daughter's education" [pos="-0.983,-1.493"]
  "Father's education" [pos="-1.544,2.696"]
  "Husband's education" [pos="0.706,-3.346"]
  "Husband's occupation" [pos="2.072,-1.696"]
  "Market Integration " [pos="1.590,2.882"]
  "Marriage type" [pos="0.061,-0.383"]
  "Dowry" [pos="0.795,2.002"]
  "Age at marriage" -> "Marriage type"
  "Age at marriage" -> "Dowry"
  "Cousin marriage" -> "Age at marriage"
  "Cousin marriage" -> "Marriage type"
  "Cousin marriage" -> "Dowry"
  "Daughter's education" -> "Age at marriage"
  "Daughter's education" -> "Cousin marriage"
  "Daughter's education" -> "Husband's education"
  "Daughter's education" -> "Husband's occupation"
  "Daughter's education" -> "Dowry"
  "Father's education" -> "Age at marriage"
  "Father's education" -> "Daughter's education"
  "Father's education" -> "Husband's education"
  "Father's education" -> "Husband's occupation"
  "Father's education" -> "Marriage type"
  "Father's education" -> "Dowry"
  "Husband's education" -> "Cousin marriage"
  "Husband's education" -> "Husband's occupation"
  "Husband's occupation" -> "Cousin marriage"
  "Market Integration " -> "Age at marriage"
  "Market Integration " -> "Daughter's education"
  "Market Integration " -> "Father's education"
  "Market Integration " -> "Husband's occupation"
  "Market Integration " -> "Marriage type"
  "Market Integration " -> "Dowry"
  "Dowry" -> "Marriage type"
}


### Prediction set 1
# marriage -> husedu = { cousin, dauedu, fathedu, market } OR { age, cousin, dowry, fathedu, market }
# dauedu -> husedu = { fathedu }
# fathedu -> husedu = { market }
# dowry -> husedu =  { cousin, dauedu, fathedu, market }

### Prediction set 2 
# age -> marriage = { cousin, dauedu, fathedu, market }
# dauedu -> cousin = { fathedu, market }
# dauedu -> age = { fathedu, market }

### Prediction set 3 
# market -> marriage = {}
# dauedu -> marriage = { fathedu, market }

### Prediction set 4 
# cousin -> marriage = { dauedu, fathedu, market } OR { dauedu, husedu, husocc }

# nb when multiple to pick from take smallest or run both as sensitivity check 


#### 2.0 PREDICTION SET 1 MODELS ######
   ## spouse occupation outcome models run in Stata - robust SEs for multinomial outcomes easier in Stata##
# marriage -> husedu = { cousin, dauedu, fathedu, market } 
# dauedu -> husedu = { fathedu }
# fathedu -> husedu = { market }
# dowry -> husedu =  { cousin, dauedu, fathedu, market }

# 2.0 remove women aged over 50 
df50 <- subset(df, age <= 50) # 1598 to 1340 matching previous analysis

# 2.1 add unique ID
df50 <- tibble::rowid_to_column(df50, "ID")

# 2.2 check variable classes 
class(df50$arranged) # factor 
class(df50$hus_edu) # numeric
class(df50$hus_ocustat) # character 
table(df50$hus_ocustat)
class(df50$edu) # numeric
class(df50$fa_edu) # numeric
class(df50$fa_ocumi) #  "character"
class(df50$ageatmar) # numeric
class(df50$relsp) # character
class(df50$dowry_log) # numeric 

# 2.3 MODEL P1.1 = marriage -> husedu  { cousin, dauedu, fathedu, market } OR { age, cousin, dowry, fathedu, market }
p1.1fit <- lm(hus_edu ~ arranged + relsp + edu + fa_edu + fa_ocumi, data = df50) # lm
summary(p1.1fit) # summary 

p1.1fit <- coeftest(p1.1fit, vcov = vcovCL, cluster = ~resp_id_questionaire) # clustered robust SE
p1.1fit # summary 
confint(p1.1fit,method="Wald") # robust SE 95% CI 

# 2.4 MODEL P1.2 dauedu -> husedu { fathedu }

p1.3fit <- lm(hus_edu ~ edu + fa_edu, data = df50) # lm
summary(p1.3fit) # summary 

p1.3fitse <- coeftest(p1.3fit, vcov = vcovCL, cluster = ~resp_id_questionaire) # clustered robust SE
p1.3fitse # summary 
confint(p1.3fitse, method="Wald") # robust SE 95% CI 

# 2.5 MODEL P1.3 fa_edu -> husedu { market }

p1.4fit <- lm(hus_edu ~ fa_edu + fa_ocumi, data = df50) # lm
summary(p1.4fit) # summary 

p1.4fitse <- coeftest(p1.4fit, vcov = vcovCL, cluster = ~resp_id_questionaire) # clustered robust SE
p1.4fitse # summary x
confint(p1.4fitse, method="Wald") # robust SE 95% CI 

# 2.6 model p1.4 # dowry -> husedu =  { cousin, dauedu, fathedu, market }

p1.4fit <- lm(hus_edu ~ dowry_log + fa_edu + edu + fa_ocumi + relsp, data = df50) # lm
summary(p1.4fit) # summary 

p1.4fitse <- coeftest(p1.4fit, vcov = vcovCL, cluster = ~resp_id_questionaire) # clustered robust SE
p1.4fitse # summary 
confint(p1.4fitse, method="Wald") # robust SE 95% CI 


#### 3.0 PREDICTION SET 2 MODELS ######
# age -> marriage = { cousin, dauedu, fathedu, market }
# dauedu -> cousin = { fathedu, market }
# dauedu -> age = { fathedu, market }

# linear regression model with inclusion of cousin marriage as moderator

# 3.1 MODEL P2.1 = age -> marriage
p2.1fit <- lm(ageatmar ~ arranged + relsp + edu + fa_edu + fa_ocumi, data = df50) # lm
summary(p2.1fit) # summary 

p2.1fitse <- coeftest(p2.1fit, vcov = vcovCL, cluster = ~resp_id_questionaire) # clustered robust SE
p2.1fitse # summary 
confint(p2.1fitse,method="Wald") # robust SE 95% CI 

# with interaction with cousin - no interaction effect but main effect if cousin marriage & arranged then older
df50$relsp <- as.factor(df50$relsp)
df50$relsp <- relevel(df50$relsp,
                      ref="No") 
df50$ar_bi <- as.factor(df50$ar_bi)
df50$ar_bi <- relevel(df50$ar_bi,
                      ref="Non-arranged Marriage") 

p2.1fit <- lm(ageatmar ~ ar_bi*relsp + edu + fa_edu + fa_ocumi, data = df50) # lm
summary(p2.1fit) # summary 

p2.1fitse <- coeftest(p2.1fit, vcov = vcovCL, cluster = ~resp_id_questionaire) # clustered robust SE
p2.1fitse # summary 
confint(p2.1fitse,method="Wald") # robust SE 95% CI 

# predicted probabilities 
tmpk3 <- as.data.frame(effect("ar_bi:relsp", p2.1fit, xlevels=list(place=c(3,2,0))))

pd <- position_dodge(0.1) # move them .05 to the left and right

ggplot(tmpk3, aes(x=ar_bi, y=fit, colour=relsp)) + 
  geom_errorbar(aes(ymin=lower, ymax=upper), width=.1, position=pd) +
  geom_line(position=pd) +
  geom_point(position=pd) 

# 3.2 MODEL P2.2 = dauedu -> cousin = { fathedu, market }

p2.4fit <- glm(relsp ~ edu + fa_edu + fa_ocumi, family=binomial(), data = df50) # lm
summary(p2.4fit) # summary 

p2.4fitse <- coeftest(p2.4fit, vcov = vcovCL, cluster = ~resp_id_questionaire) # clustered robust SE
p2.4fitse # summary 
exp(confint(p2.4fitse,method="Wald"))

# 3.3 MODEL P2.3 = dauedu -> age = { fathedu, market }  - age at marriaged predicted by daughter edu 
p2.5fit <- lm(ageatmar ~ edu + fa_edu + fa_ocumi, data = df50) # lm
summary(p2.5fit) # summary 

p2.5fitse <- coeftest(p2.5fit, vcov = vcovCL, cluster = ~resp_id_questionaire) # clustered robust SE
p2.5fitse # summary 
confint(p2.5fitse,method="Wald") # robust SE 95% CI 


#### 4.0 PREDICTION SET 3 MODELS #####
# market -> marriage = {}
# dauedu -> marriage = { fathedu, market }

# 4.1 MODEL P3.1 =  market integration ->  marriage

p3.1fit <- glm(arranged ~ market, family=binomial(), data = df50) # lm
summary(p3.1fit) # summary 

p3.1fitse <- coeftest(p3.1fit, vcov = vcovCL, cluster = ~resp_id_questionaire) # clustered robust SE
p3.1fitse # summary 
exp(confint(p3.1fitse,method="Wald")) # robust SE 95% CI 

# 4.2 MODEL P3.2 = agriculture -> marriage 

p3.2fit <- glm(arranged ~ fa_ocuag, family=binomial(), data = df50) # lm
summary(p3.2fit) # summary 

p3.2fitse <- coeftest(p3.2fit, vcov = vcovCL, cluster = ~resp_id_questionaire) # clustered robust SE
p3.2fitse # summary 
exp(confint(p3.2fitse,method="Wald")) # robust SE 95% CI 

#### 5.0 PREDICTION SET 4 MODELS ######
# cousin -> marriage = { dauedu, fathedu, market } OR { dauedu, husedu, husocc }

# 5.1 MODEL P4.1 = cousin -> marriage 

p4.1fit <- glm(relsp ~ arranged + edu + fa_edu + market, family=binomial(), data = df50) # lm
summary(p4.1fit) # summary 

p4.1fitse <- coeftest(p4.1fit, vcov = vcovCL, cluster = ~resp_id_questionaire) # clustered robust SE
p4.1fitse # summary 
exp(confint(p4.1fitse,method="Wald")) # robust SE 95% CI 

# with interaction 
df50$ar_bi <- relevel(df50$ar_bi,
                      ref="Arranged Marriage") 

p4.2fit <- glm(relsp ~ ar_bi*edu + fa_edu + market, family=binomial(), data = df50) # lm
summary(p4.2fit) # summary 

p4.2fitse <- coeftest(p4.2fit, vcov = vcovCL, cluster = ~resp_id_questionaire) # clustered robust SE
p4.2fitse # summary 
exp(confint(p4.2fitse,method="Wald")) # robust SE 95% CI 

# predicted probabilities 
tmpk3 <- as.data.frame(effect("ar_bi:edu", p4.2fit, xlevels=list(place=c(3,2,0))))

pd <- position_dodge(0.1) # move them .05 to the left and right

ggplot(tmpk3, aes(x=edu, y=fit, colour=ar_bi)) + 
  geom_errorbar(aes(ymin=lower, ymax=upper), width=.1, position=pd) +
  geom_line(position=pd) +
  geom_point(position=pd) 
