# Supplementary material for: The impact of market integration on arranged marriages in Matlab, Bangladesh
Source: Evol Hum Sci. 2022 Dec 12;5:e5. doi: 10.1017/ehs.2022.54 (PMC10426007; doi:10.1017/ehs.2022.54)
Supplement: Supplementary file 1 [file S2513843X22000548sup.zip › S2513843X22000548sup003.do]

/*HOUSEKEEPING*/
cd "/Users/susieschaffnit/OneDrive - The Pennsylvania State University/Bangladesh Data/Arranged Marriage Paper/Data stuff"

clear
set more off

use ArrangedMarriage_WorkingData.dta

********************************************************************************
*								NEW VARIABLES								   *
********************************************************************************

	*CHILDHOOD SOCIOECONOMIC STATUS

		foreach var in familybariwealthbefore familybarieducationbefore ///
		familybarireligiousbefore familybarisocialsizebefore familybarisocialclassbefore ///
		familybaripoliticalbefore {
			replace `var'=. if `var'>3
			}
		
		*Polychoric factor analysis
		polychoric familybariwealthbefore familybarieducationbefore ///
		familybarireligiousbefore familybarisocialsizebefore familybarisocialclassbefore ///
		familybaripoliticalbefore macarthurladderpast
		display r(sum_w)
		global N=r(sum_w)
		matrix r= r(R)
		factormat r, n($N)
		rotate
		cap drop ses_childhood
		
		*Create score
		predict ses_childhood
		label var ses_childhood "Childhood socioeconomic score"
		
		*Cronbach's Alpha
		alpha familybariwealthbefore familybarieducationbefore ///
		familybarireligiousbefore familybarisocialsizebefore familybarisocialclassbefore ///
		familybaripoliticalbefore macarthurladderpast, item std
	
	*CURRENT SOCIOECONOMIC STATUS

		foreach var in familybariwealthafter familybarieducationafter ///
		familybarireligiousafter familybarisocialsizeafter ///
		familybarisocialclassafter familybaripoliticalafter {
			replace `var'=. if `var'>3
			}
			
		*Polychoric factor analysis
		polychoric familybariwealthafter familybarieducationafter ///
		familybarireligiousafter familybarisocialsizeafter ///
		familybarisocialclassafter familybaripoliticalafter macarthurladderpresent
		display r(sum_w)
		global N=r(sum_w)
		matrix r= r(R)
		factormat r, n($N)
		rotate
		cap drop ses_current
		
		*Create score
		predict ses_current
		label var ses_current "Current socioeconomic score"
		
		*Cronbach's Alpha
		alpha familybariwealthafter familybarieducationafter ///
		familybarireligiousafter familybarisocialsizeafter ///
		familybarisocialclassafter familybaripoliticalafter macarthurladderpresent, item std
		
	*HUSBAND'S MACARTHUR LADDER

		gen h_macpresent=h_macarthurladderpresent
		replace h_macpresent=h_macarthurladderphonepresent if h_macpresent==.
		label var h_macpresent "Husband's present status"
		
		gen h_macpast=h_macarthurladderpast
		replace h_macpast=h_macarthurladderphonepast if h_macpast==.
		label var h_macpast "Husband's past status"
	
	*OCCUPATION - Mary's 2013 paper
		
		*Market integrated
		label define ocu_mi 0 "Primary food production" 1 "Non-food production" 2 "Business" 3 "Education-based"
		
		recode fa_ocu 0/2=0 5/6=0 11=0 13=0 15=0 18=0 24/25=0 ///
			3/4=1 7/8=1 12=1 14=1 23=1 ///
			9=2 16=2 ///
			10=3 19/22=3 ///
			17=., gen(fa_ocumi)
			
		recode hus_ocu 0/2=0 5/6=0 11=0 13=0 15=0 18=0 24/25=0 ///
			3/4=1 7/8=1 12=1 14=1 23=1 ///
			9=2 16=2 ///
			10=3 19/22=3 ///
			17=. 88=., gen(hus_ocumi)
			
			label var fa_ocumi "Market dependancy - father's occupation"
			label var hus_ocumi "Market dependancy - husband's occupation"
			label val fa_ocumi hus_ocumi ocu_mi
			
		
		*Agricultural
		label define ocu_agri 0 "Non-agricultural" 1 "Agricultural"
		
		recode fa_ocu 1/2=1 5/6=1 3/4=0 7/23=0, gen(fa_ocuag)
		
		recode hus_ocu 1/2=1 5/6=1 3/4=0 7/88=0, gen(hus_ocuag)
		
		label var fa_ocuag "Agricultural occupation - father"
		label var hus_ocuag "Agricultural occupation - husband"
		label val fa_ocuag hus_ocuag ocu_agri
		
		*Status of occupation
		label define ocu_status 0 "Low" 1 "Unskilled labor" 2 "Skilled labor" 3 "Education-based"
		
		recode fa_ocu 0=0 2/4=0 14=0 23=0 ///
			1=1 5/8=1 11=1 13=1 15=1 18=1 24/25=1 ///
			9=2 12=2 16=2 20=2 ///
			10=3 19=3 21/22=3 17=., gen(fa_ocustat)
		
		recode hus_ocu 0=0 2/4=0 14=0 23=0 ///
			1=1 5/8=1 11=1 13=1 15=1 18=1 24/25=1 ///
			9=2 12=2 16=2 20=2 ///
			10=3 19=3 21/22=3 17=., gen(hus_ocustat)
			
		label var fa_ocustat "Occupation status - father"
		label var hus_ocustat "Occupation status - husband"
		label val fa_ocustat hus_ocustat ocu_status

	*REVERSE CODE ARRANGED MARRIAGE

	gen ar_bi=1 if arranged==0
	replace ar_bi=0 if arranged==1
	label define arbi 0 "Non-arranged Marriage" 1 "Arranged Marriage"
	label val ar_bi arbi
	label var ar_bi "Marriage Type"

	*DOWRY

	gen dowry_log=log(w_total_mrice2010+1)
	label var dowry_log "Dowry paid by parents (log)"
	gen dowry_any=0 if dowry_log==0 
	replace dowry_any=1 if dowry_log>0 & dowry_log<.
	label var dowry_any "Had dowry"

	*make don't knows missing
	replace fa_edu=. if fa_edu>20
	replace hus_edu=. if hus_edu>20
	replace relsp=. if relsp>3
	replace hus_ocumi=. if hus_ocumi>5
	replace hus_ocustat=. if hus_ocumi>5
	

********************************************************************************
*								DESCRIPTIVE TABLES							   *
********************************************************************************

* All variables by Marriage Type

qui {

	*open file
	tempname myhandle
	file open `myhandle' using ArrangedMarriage_DescriptiveTable.txt, write replace
	
	***COLUMN HEADERS***
		*Main title
		file write `myhandle' "Descriptive Statistics by Marriage Type" _n
		
		*By arranged marriage: Total _ Not Arranged Marriage _ Arranged Marriage
		levelsof arranged, local(arranged)
		
		file write `myhandle' _tab "Total" _tab
		foreach l in `arranged' {
			
			*write value label as column headers
			local lname: label(arranged) `l'
			file write `myhandle' "`lname'" _tab
			
			}
			
		file write `myhandle' "test statistic"
		
		file write `myhandle' _n
	
	***COUNTS IN FIRST COLUMNS***
		file write `myhandle' "N" _tab
		
		*Total
		count 
		local n=r(N)
		file write `myhandle' "`n'" _tab
		
		*By Arranged Marriage
		foreach l in `arranged' {
		
			count if arranged==`l'
			local n=r(N)
			file write `myhandle' "`n'" _tab
			
			}
			
		file write `myhandle' _n
	
	***KEY VARIABLES***
		foreach var in age ageatmar martyp ///
		relsp dowry_any w_total_mrice2010 dowry_log edu fa_edu hus_edu ///
		fa_ocumi fa_ocuag fa_ocustat hus_ocumi hus_ocuag hus_ocustat {
		
			*Continuous Variables
			if "`var'"=="age" | "`var'"=="ageatmar" |  "`var'"=="macarthurladderpast" ///
			| "`var'"=="edu" | "`var'"=="fa_edu" | "`var'"=="hus_edu" | "`var'"=="ses_childhood" ///
			| "`var'"=="h_macpast" | "`var'"=="dowry_log" | "`var'"=="w_total_mrice2010" {
			
				*Extract variable label
				local varlabel: variable label `var'
				file write `myhandle' "`varlabel' - mean (sd; min, max)" _tab 
				
				if "`var'"=="dowry_log" | "`var'"=="w_total_mrice2010" {
				*Total
				sum `var' if dowry_log!=0
				local mean: display %4.2f r(mean)
				local min: display %2.0f r(min)
				local max: display %2.0f r(max)
				local sd: display %4.2f r(sd)
				file write `myhandle' "`mean' (`sd'; `min', `max')" _tab
				
				*By Arranged Marriage
				foreach l in `arranged' {
					sum `var' if arranged==`l' & dowry_log!=0
					local mean: display %4.2f r(mean)
					local min: display %2.0f r(min)
					local max: display %2.0f r(max)
					local sd: display %4.2f r(sd)
					file write `myhandle' "`mean' (`sd'; `min', `max')" _tab
				}
				
				*T-Test
				ttest `var' if dowry_log!=0, by(arranged)
				local t: display %4.2f `r(t)'
				local df: display %4.0f `r(df_t)'
				local p: display %4.3f `r(p)'
				
				file write `myhandle' "t(df)=`t' (`df'); p=`p'" _n
				
				} /*end if variable is dowry_log*/
				
				else {
				*Total
				sum `var' 
				local mean: display %4.2f r(mean)
				local min: display %2.0f r(min)
				local max: display %2.0f r(max)
				local sd: display %4.2f r(sd)
				file write `myhandle' "`mean' (`sd'; `min', `max')" _tab
				
				*By Arranged Marriage
				foreach l in `arranged' {
					sum `var' if arranged==`l'
					local mean: display %4.2f r(mean)
					local min: display %2.0f r(min)
					local max: display %2.0f r(max)
					local sd: display %4.2f r(sd)
					file write `myhandle' "`mean' (`sd'; `min', `max')" _tab
				}
				
				*T-Test
				ttest `var', by(arranged)
				local t: display %4.2f `r(t)'
				local df: display %4.0f `r(df_t)'
				local p: display %4.3f `r(p)'
				
				file write `myhandle' "t(df)=`t' (`df'); p=`p'" _n
				
				} /*end else*/
				
			} /*End if continuous variable loop*/
				
			*categorical variables
			else {
				
				*Extract variable label
				local varlabel: variable label `var'
				file write `myhandle' "`varlabel' - n (%)" _tab _tab _tab _tab
				
				*Chi-Squared Test
				tab `var' arranged, chi
				local chi2: display %4.2f `r(chi2)'
				local p: display %4.3f `r(p)'
				file write `myhandle' "chi=`chi2'; p=`p'" _n
				
				*Foreach level of var
				levelsof `var' if `var'!=., local(elist)
				foreach e in `elist' {
				
					*Write Value Label in 1st column + tab
					local ename: label(`var') `e'
					file write `myhandle' "`ename'" _tab
				
					*Total
					count if `var'==`e'
					local num=r(N)
					count if `var'!=.
					local den=r(N)
					local perc: display %4.2f `num'/`den'*100
					file write `myhandle' "`num' (`perc')" _tab
					
					*By Arranged Marriage
					foreach l in `arranged' {
						count if `var'==`e' & arranged==`l'
						local num=r(N)
						count if `var'!=. & arranged==`l'
						local den=r(N)
						local perc: display %4.2f `num'/`den'*100
						file write `myhandle' "`num' (`perc')" _tab
					}

					file write  `myhandle' _n
			
				} /*end foreach level of var*/
			
			} /*End else loop - categorical variables*/
			
		} /*End for each variable loop*/
			
	} /*end qui*/
	
	*close file	
	file close `myhandle'
	di as text `"(Results are in {browse "ArrangedMarriage_DescriptiveTable.txt"})"'


********************************************************************************
*								DESCRIPTIVE FIGURES							   *
********************************************************************************	
	
	*CATEGORICAL AGE FOR ALL FIGURES
	
		recode age min/30=7 31/40 41/50=5 51/60=4 61/max=3, gen(agecat)
		label define agecat 7 "min-30" 6 "31-40" 5 "41-50" 4 "51-60" 3 "61+"
		label val agecat agecat
		
	*STACKED BAR - marriage type by age

		catplot martyp agecat, percent(agecat) asyvars stack title(Marriage Type, size(small)) ylabel(,labsize(small)) ytitle(Percent, size(small)) graphregion(color(white)) ///
		legend(size(small) position(3) cols(1) order( 1 "Arranged" 2 "Mixed" 3 "Love")) ///
		saving(fig_type, replace)	
		
				/*agecat & arranged/non
				bysort martyp agecat : egen count_arr_age3=count(martyp)
				bysort agecat: egen count_age1=count(agecat)
				cap drop percent tag
				gen percent=count_arr_age3 / count_age1 *100
				format percent %5.1g
				egen tag=tag(martyp agecat)
				colorpalette s2, n(5) nograph
				gr bar (asis) percent if tag==1, over(martyp) over(agecat, label(labsize(small))) asyvar stack ///
				title(Marriage Type, size(small)) ylabel(,labsize(small)) ytitle(Percent, size(small)) graphregion(color(white)) ///
				legend(size(small) position(3) cols(1) order( 1 "Arranged" 2 "Mixed" 3 "Love")) ///
				saving(fig_type, replace)*/
	

	*STACKED BAR - age at marriage by age
		
		recode ageatmar min/12=1 13/17=2 18/21=3 22/max=4, gen (aam_cat)
		label define aam_cat 1 "Min-12" 2 "13-17" 3 "18-21" 4 "22+"
		label val aam_cat aam_cat
		label var aam_cat "Age at marriage"
		
		catplot aam_cat agecat, percent(agecat) asyvars stack title(Age at Marriage, size(small)) ylabel(,labsize(small)) ytitle(Percent, size(small)) graphregion(color(white)) ///
		legend(size(small) position(3) cols(1)) ///
		saving(fig_aam, replace)
		
				/*cap drop _merge 
				bysort aam_cat agecat : egen count_aam=count(ageatmar)
				bysort agecat: egen count_age2=count(agecat)
				cap drop percent tag
				gen percent=count_aam / count_age2 *100
				format percent %5.1g
				egen tag=tag(aam_cat agecat)
				colorpalette s2, n(5) nograph
				gr bar (asis) percent if tag==1, over(aam_cat) over(agecat, label(labsize(small))) asyvar stack ///
				title(Age at Marriage, size(small)) ylabel(,labsize(small)) ytitle(Percent, size(small)) graphregion(color(white)) ///
				legend(size(small) position(3) cols(1)) ///
				saving(fig_aam, replace)*/
	
	*STACKED BAR - marriage to relative by age
		
		catplot relsp agecat, percent(agecat) asyvars stack title(Married to Relative, size(small)) ylabel(,labsize(small)) ytitle(Percent, size(small)) graphregion(color(white)) ///
		legend(size(small) position(3) cols(1)) ///
		saving(fig_rel, replace)
		
				/*cap drop _merge 
				bysort relsp agecat : egen count_relsp=count(relsp)
				bysort agecat: egen count_age3=count(agecat) if relsp!=.
				cap drop percent tag
				gen percent=count_relsp / count_age3 *100
				format percent %5.1g
				egen tag=tag(relsp agecat)
				colorpalette s2, n(5) nograph
				gr bar (asis) percent if tag==1, over(relsp) over(agecat, label(labsize(small))) asyvar stack ///
				title(Marriage to Relative, size(small)) ylabel(,labsize(small)) ytitle(Percent, size(small)) graphregion(color(white)) ///
				legend(size(small) position(3) cols(1)) ///
				saving(fig_rel, replace)*/
	
	*STACKED BAR - education by age
			
		recode edu 0=0 1/4=1 5/9=2 10/max=3, gen (edu_cat)
		label define edu_cat 0 "None" 1 "1-4 years" 2 "5-9 years" 3 "10+ years"
		label val edu_cat edu_cat
		label var edu_cat "Education (years)"
		
		catplot edu_cat agecat, percent(agecat) asyvars stack title(Woman's Education, size(small)) ylabel(,labsize(small)) ytitle(Percent, size(small)) graphregion(color(white)) ///
		legend(size(small) position(3) cols(2)) ///
		saving(fig_edu, replace)
		
				/*cap drop _merge 
				
				bysort edu_cat agecat : egen count_edu=count(edu_cat)
				bysort agecat: egen count_age4=count(agecat)
				cap drop percent tag
				gen percent=count_edu / count_age4 *100
				format percent %5.1g
				egen tag=tag(edu_cat agecat)
				colorpalette s2, n(5) nograph
				gr bar (asis) percent if tag==1, over(edu_cat)over(agecat, label(labsize(small))) asyvar stack ///
				title(Education, size(small)) ylabel(,labsize(small)) ytitle(Percent, size(small)) graphregion(color(white)) ///
				legend(size(small) position(3) cols(1))saving(fig_edu, replace)*/
	
	
	*STACKED BAR - husband's education by age
	
			recode hus_edu 0=0 1/4=1 5/9=2 10/max=3, gen (hedu_cat)
			label define hedu_cat 0 "None" 1 "1-4 years" 2 "5-9 years" 3 "10+ years"
			label val hedu_cat hedu_cat
			label var hedu_cat "Education (years)"
			
			catplot hedu_cat agecat, percent(agecat) asyvars stack title(Husband's Education, size(small)) ylabel(,labsize(small)) ytitle(Percent, size(small)) graphregion(color(white)) ///
			legend(size(small) position(3) cols(1)) ///
			saving(fig_hedu, replace)
			
					/*cap drop _merge 
					
					bysort hedu_cat agecat : egen count_edu2=count(hedu_cat)
					bysort agecat: egen count_age5=count(agecat)
					cap drop percent tag
					gen percent=count_edu2 / count_age5 *100
					format percent %5.1g
					egen tag=tag(hedu_cat agecat)
					colorpalette s2, n(5) nograph
					gr bar (asis) percent if tag==1, over(hedu_cat) over(agecat, label(labsize(small))) asyvar stack ///
					title(Husband's Education, size(small)) ylabel(,labsize(small)) ytitle(Percent, size(small)) graphregion(color(white)) ///
					legend(size(small) position(3) cols(1)) ///
					saving(fig_hedu, replace)*/
	
	
	*STACKED BAR - father's education by age
				
			recode fa_edu 0=0 1/4=1 5/9=2 10/max=3, gen (fedu_cat)
			label define fedu_cat 0 "None" 1 "1-4 years" 2 "5-9 years" 3 "10+ years"
			label val fedu_cat fedu_cat
			label var fedu_cat "Education (years)"
			
			catplot fedu_cat agecat, percent(agecat) asyvars stack title(Father's Education, size(small)) ylabel(,labsize(small)) ytitle(Percent, size(small)) graphregion(color(white)) ///
			legend(size(small) position(3) cols(1)) ///
			saving(fig_fedu, replace)
			
					/*cap drop _merge 
					
					bysort fedu_cat agecat : egen count_edu3=count(fedu_cat)
					bysort agecat: egen count_age6=count(agecat)
					cap drop percent tag
					gen percent=count_edu3 / count_age6 *100
					format percent %5.1g
					egen tag=tag(fedu_cat agecat)
					colorpalette s2, n(5) nograph
					gr bar (asis) percent if tag==1, over(fedu_cat) over(agecat, label(labsize(small))) asyvar stack ///
					title(Father's Education, size(small)) ylabel(,labsize(small)) ytitle(Percent, size(small)) graphregion(color(white)) ///
					legend(size(small) position(3) cols(1)) ///
					saving(fig_fedu, replace)*/
		
		*STACKED BAR - marriage type by age
		
			catplot dowry_any agecat, percent(agecat) asyvars stack title(Had a Dowry, size(small)) ylabel(,labsize(small)) ytitle(Percent, size(small)) graphregion(color(white)) ///
			legend(size(small) position(3) cols(1) order(1 "No" 2 "Yes")) ///
			saving(fig_dowry, replace)
			
					/*cap drop _merge 
					
					bysort dowry_any agecat : egen count_dow=count(dowry_any)
					bysort agecat: egen count_age7=count(agecat)
					cap drop percent tag
					gen percent=count_dow / count_age7 *100
					format percent %5.1g
					egen tag=tag(dowry_any agecat)
					colorpalette s2, n(5) nograph
					gr bar (asis) percent if tag==1, over(dowry_any) over(agecat, label(labsize(small))) asyvar stack ///
					title(Dowry, size(small)) ylabel(,labsize(small)) ytitle(Percent, size(small)) graphregion(color(white)) ///
					legend(size(small) position(3) cols(1) order(0 "No" 1 "Yes")) ///
					saving(fig_dowry, replace)*/
			
		*COMBINE GRAPHS
		graph combine fig_type.gph fig_rel.gph fig_aam.gph fig_dowry.gph , ///
		graphregion(color(white)) title("Women's Marriage Characteristics by Current Age", size(medium)) ycommon xcommon
		
		graph combine fig_edu.gph fig_fedu.gph fig_hedu.gph, ///
		graphregion(color(white)) title("Education by Women's Current Age", size(medium)) 
	
		grc1leg fig_edu.gph fig_fedu.gph fig_hedu.gph, ring(0) graphregion(color(white)) title("Education by Women's Current Age", size(medium)) 
	
********************************************************************************
*							EXPORT DATA FOR ABBEY							   *
********************************************************************************
	
	*CSV data file for hypothesis testing models
	outsheet martyp ar_bi resp_id_questionaire ///
	hus_edu hus_ocustat ///
	fa_edu fa_ocumi fa_ocuag ///
	edu age  ///
	relsp ageatmar dowry_any dowry_log using ArrangedMarriage_ForR.csv, comma
	

	*Codebook
	quietly log using ArrangedMarriage_ForR_Codebook.txt, text replace
	codebook martyp ar_bi resp_id_questionaire ///
	hus_edu hus_ocustat ///
	fa_edu fa_ocumi fa_ocuag ///
	edu age  ///
	relsp ageatmar dowry_any dowry_log
	quietly log close

	
********************************************************************************
*								TEST HYPOTHESES								   *
********************************************************************************		
	
********************************************************************************
*								HYPOTHESIS ONE								   *
*		[H1] women who had arranged marriages will have higher quality mates   *
*		  than marriages that are not arranged once accounting for parental    *
*					resources and daughter’s characteristics				   *
********************************************************************************

	*Drop women 50+ due to lack of variation in marraige type
	drop if age>50
	
/* H1M1. Mate Quality (Education & SES job status) <- Arranged Marriage */
	

		*OCCUPTION ~ Arranged + {married to relative + daughter's education + father's education + level of market integration}
		mlogit hus_ocustat i.ar_bi i.relsp edu fa_edu i.fa_ocumi if hus_ocustat<88, rr cluster(resp_id_questionaire) 
					
		*OCCUPATION ~ ~ daughter's education {father's education}
		mlogit hus_ocustat edu fa_edu if hus_ocustat<88, rr cluster(resp_id_questionaire) 
		
		*OCCUPATION ~ father's education {level of market integration}
		mlogit hus_ocustat fa_edu i.fa_ocumi if hus_ocustat<88, rr cluster(resp_id_questionaire) 

********************************************************************************
*								HYPOTHESIS FOUR								   *
* 	[H4a] girls with higher education who enter love marriages will be less    *
*						likely to marry a cousin, while						   *
*   [H4b] girls with lower education who enter a love marriage will be more    *
*							likely to marry a cousin. 						   *
********************************************************************************		
	
	label define ar2 0 "Love Marriage" 1 "Arranged Marriage"
	label val ar_bi ar2
	logistic relsp i.ar_bi##c.edu fa_edu fa_ocumi, cluster(resp_id_questionaire)
	est store h4m4_bi, title(Model 4)
	margins ar_bi, at(edu=(0(2)16))
	marginsplot, graphregion(color(white)) ytitle("Probability: Marriage to Relative") ///
	xtitle("Years of Education") title("")
	
